# Supplementary material for: Hyperpolarised 13C-MRI identifies the emergence of a glycolytic cell population within intermediate-risk human prostate cancer
Source: Nat Commun. 2022 Jan 24;13:466. doi: 10.1038/s41467-022-28069-2 (PMC8786834; doi:10.1038/s41467-022-28069-2)
Supplement: Supplementary file 4 — Source Data [file 41467_2022_28069_MOESM4_ESM.xlsx]

## Sheet: Fig. 3a
Fig. 3a	MCT1	MCT4	Epithelium	Stroma	Epithelium	Stroma
	19.4226	19.1497	63.1744	0.757914	1.27672	24.74
	7.60013	6.35464	12.2081	0.114747	1.32158	22.2078
	15.6318	4.3018	19.5843	0.655614	1.46171	28.5224
	44.7821	10.0399	57.6383	5.76865	3.69132	20.5119
	7.68135	4.65209	10.1405	0.631352	1.34606	14.0217
	20.241	14.0394	25.9258	1.86205	2.18121	31.9318
	16.5316	43.9408	37.0136	0.644945	11.0971	49.8383
	51.2563	35.6486	74.2989	5.24117	18.8751	46.5921
	43.6332	28.5984	59.9898	4.43587	15.3564	46.974
	3.13713	5.21317	5.47076	0.0905	0.993349	22.0442
	73.3596	4.26303	83.5109	9.50589	1.48784	27.639
	44.7821	10.0399	57.6383	5.76865	8.69132	20.5119
	N/A	N/A	N/A	N/A	N/A	N/A

## Sheet: Fig. 3b
Fig. 3b	Low %GP4	High %GP4	Low %GP4	High %GP4	Low %GP4	High %GP4
	19.4226	16.5316	63.1744	37.0136	0.757914	0.644945
	7.60013	51.2563	12.2081	74.2989	0.114747	5.24117
	15.6318	43.6332	19.5843	59.9898	0.655614	4.43587
	7.68135	44.7821	10.1405	57.6383	0.631352	5.76865
	3.13713		5.47076		0.0905
	73.3596		83.5109		9.50589
	N/A		N/A		N/A

## Sheet: Fig. 3c
Fig. 3c	Low %GP4	High %GP4	Low %GP4	High %GP4	Low %GP4	High %GP4
	19.1497	43.9408	1.27672	11.0971	24.74	49.8383
	6.35464	35.6486	1.32158	18.8751	22.2078	46.5921
	4.3018	28.5984	1.46171	15.3564	28.5224	46.974
	4.65209	10.0399	1.34606	8.69132	14.0217	20.5119
	5.21317		0.993349		22.0442
	4.26303		1.48784		27.639
	N/A		N/A		N/A

## Sheet: Fig. 3d
Fig. 3d	Low %GP4	High %GP4
	0.051606	0.222662
	0.05951	0.405115
	0.051248	0.326912
	0.095998	0.42372
	0.045062
	0.053831
	N/A

## Sheet: Fig. 3e
Fig. 3e	LDHA	LDHB	Epithelium	Stroma	Epithelium	Stroma
	2.20639	0.699634	2.17813	2.23848	0.736143	0.658184
	3.04068	0.921162	2.80955	3.19863	0.865314	0.951939
	1.65305	1.92162	1.63285	1.66887	0.801506	1.7583
	1.45158	0.709407	0.982744	1.6019	0.632737	0.733989
	0.580138	1.82315	0.479039	0.635853	2.10118	1.63313
	0.665705	3.25854	0.64075	0.730867	3.26575	3.23972
	0.723233	2.63274	0.849453	0.6083	2.89905	2.39023
	1.46666	2.63154	1.50683	1.42494	2.65339	2.60885
	0.673952	3.53674	0.666834	0.682816	3.77654	3.34898
	0.852124	1.14519	0.890436	0.814641	1.18332	1.10788
	0.349529	1.06614	0.340926	0.354923	2.05279	1.23209
	0.42407	4.46877	0.310225	1.38537	4.82687	3.93299
	0.446257	5.29129	0.309162	0.589344	5.77582	4.78059

## Sheet: Fig. 3f
Fig. 3f	Low %GP4	High %GP4
	0.849453	2.17813
	0.340926	2.80955
	0.479039	1.50683
	0.666834	1.63285
	0.64075
	0.890436
	0.982744

## Sheet: Fig. 3g
Fig. 3g	Low %GP4	High %GP4
	2.89905	0.801506
	2.65339	0.865314
	3.77654	0.632737
	1.18332	0.736143
	2.05279
	2.10118
	3.26575

## Sheet: Fig. 3h
Fig.3h	Low %GP4	High %GP4
	125.173	141.004
	55.849	171.24
	65.386	182.962
	71.193	214.684
	90.656
	12.288
	70.922

## Sheet: Fig. 4a
Fig. 4a	GP3	GP4	GP5	GP3	GP4	GP5	GP3	GP4	GP5
	2.27848	32.6849	53.5282	3.74101	41.0233	67.3317	0.204082	4.30018	14.4299
	5.48112	37.9062	48.8509	14.8026	45.9707	64.6382	0	5.16256	10.6431
	40.8415	25.0213	57.507	55.9078	34.6262	85.5609	3.56506	1.65908	8.31492
	16.8921	56.787	58.6178	21.2971	65.5528	79.5744	0.166389	7.285	11.0869
	56.7204	6.40982	44.9048	78.9809	7.89196	59.6586	3.92749	0.177462	8.71543
	6.93816	11.0757		14.4991	16.5089		1.25495	0.590027
	52.0334	12.5449		70.5135	16.7445		4.98652	0.630468
	2.96296	12.9559		3.45975	19.5247		0	0.307963
	32.5664	13.1976		46.4376	17.5048		0.336134	0.884835
	2.31674	13.8739		3.22906	18.2117		0.32967	0.361863
	76.5363	17.0622		92.3456	22.6339		12.1606	1.73565
	34.1179	37.4937		48.7856	40.2747		1.5625	3.97351
	52.1979	37.7051		68.6222	51.8804		3.10621	2.03139
	32.6144	37.754		43.0715	46.895		2.77078	2.06639
	6.84896	40.4621		12.1628	59.8531		0.115875	2.50464
	36.6118	46.3974		50.3925	56.0266		1.61043	2.50223
	1.61213	12.7084		2.71695	15.0759		0	1.28143
	5.48068	75.7797		8.6941	85.4976		0.0604	33.6756
	1.9037	89.7868		3.61702	95.9006		0	32.5581
	1.33148	12.9933		1.55153	14.1674		0.092	2.57353
	80.2983	50.5925		90.8527	56.6207		20.7154	5.32213
	1.95915	77.7074		3.43567	83.5538		0	19.8121
	42.9027	77.7778		57.3557	82.8937		2.91929	19.7599
	29.2539	15.7151		50.4403	17.0448		1.28684	0
	3.74339	47.0305		6.03589	50.4924		0.110783	17.0543
	80.4521			89.4962			10.3565
	62.3248			78.2648			7.36776
	65.1797			80.7927			7.9235
	33.5767			53.4152			0.668364
	3.23625			7.12996			0.295387
	2.43716			3.11971			0.0968
	50.3591			65.662			4.53834
	66.78			80.1013			10.0473
	64.2813			86.8765			7.38544
	86.0521			91.9456			25.5474
	10.3891			13.066			0.161681
	9.15323			10.8794			0.391965
	35.2072			80.7122			1.65108
	4.72227			9.80392			0.0973
	26.9948			49.6679			0.469908
	8.54555			12.2823			0.946565
	35.1442			53.5888			2.67536
	69.0326			91.6937			10.0506
	28.2852			52.291			1.82346
	32.9241			42.4421			4.78139
	5.55129			10.6729			0.199658
	12.6984			28.4629			0.361757
	68.6494			82.6245			13.0972
	61.1053			71.8243			12.9306

## Sheet: Fig. 4b
Fig. 4b	GP3	GP4	GP5	GP3	GP4	GP5	GP3	GP4	GP5
	6.74847	6.66279	56.4599	0.857843	1.96044	12.2093	36.4198	15.7482	61.9913
	25.8	5.17068	71.1613	2.05128	1.72794	17.7778	40.9836	20.8996	73.9708
	7.99031	25.5617	79.5534	0.910273	17.8341	38.3033	19.5745	41.9968	80.6141
	2.5641	14.0487	80.3338	0.967558	10.6788	40.1961	20.7792	38.0228	81.4513
	17.7358	7.40822	82.4654	10.3448	1.42819	56.8864	21.8155	35.8491	84.5416
	55.5029	15.8085		21.8391	6.87353		57.1192	31.3755
	5.65111	5.96255		3.96446	2.30895		20.6061	22.6411
	4.17873	9.23738		2.07505	2.48489		35.5263	27.2174
	2.45561	10.33		0.308778	3.81853		15.2632	31.993
	5.41633	6.32019		4.95935	1.42605		85.7143	34.5248
	73.8065	3.54086		71.2871	1.53297		73.9188	11.5288
	22.6926	18.5036		5.30973	8.69048		33.7072	38.9578
	6.54882	7.71577		0.776197	4.53067		16.0127	23.0208
	14.7561	4.01865		7.04787	1.26172		32.8141	16.3357
	6.44945	8.26296		2.68428	2.21157		20.4762	22.7213
	13.2754	6.26307		6.19469	1.78341		30.7054	36.8597
	4.24383	62.8619		0.877193	36.9581		9.63856	66.1393
	10.0581	26.2921		3.66618	11.5023		21.1185	33.2233
	10.2978	53.7758		1.37858	44.5545		18.4008	61.7021
	2.05028	0.658204		0.485625	0.480769		19.5228	8.51064
	34.4144	1.64577		19.3189	0.457728		41.0611	40.3509
	15.4742	1.28231		2.02781	0.85213		27.8192	23.2409
	10.9968	0.816523		7.44167	0.464094		37.5375	21.4286
	15.7419	63.8587		1.69843	30.303		37.3486	69.7551
	1.07135	20.9749		0.099967	8.28877		3.1746	36.6337
	6.51643			2.48656			27.41
	8.2492			2.79745			20.6952
	9.21266			5.4556			17.9487
	6.67509			1.76524			24.8095
	65.666			33.6538			66.3031
	3.72852			1.07227			9.35088
	18.9008			8.28352			22.3582
	8.50751			3.19905			20.2731
	31.9329			18.9757			42.5683
	2.7333			1.31175			30.2158
	3.73739			0.693374			16.5908
	9.47391			2.17427			22.7878
	16.0197			0.9319			21.7391
	0.647614			0.309066			0.882844
	6.60805			1.40566			21.3592
	27.2275			6.23701			39.9622
	6.79083			5.19775			35.9413
	35.537			25.9822			39.004
	36.1887			8.40999			39.5683
	6.47361			2.19897			10.1583
	11.1101			1.13563			24.5518
	44.4795			2.70893			53.4355
	9.03174			2.76647			14.6529
	6.12777			2.0339			10.6178

[truncated: 12 more sheets: Fig. 4c, Fig. 4d, Fig. 4e, Fig. 4f, Fig. 6a, Fig. 6b, Fig. 6c, Fig. 6d, Suppl Fig. 3c, Suppl Fig. 3d, Suppl Fig. 3e, Suppl Fig 5d]
